# Supplementary material for: Aging‐related metabolic changes in the extensor digitorum longus muscle of senescence‐accelerated mouse‐prone 8
Source: Geriatr Gerontol Int. 2021 Dec 22;22(2):160–7. doi: 10.1111/ggi.14333 (PMC9302128; doi:10.1111/ggi.14333)
Supplement: Supplementary file 1 — Table S1 Metabolites with significant differences in absolute quantitative values in capillary electrophoresis–mass spectrometry metabolome analysis between 12‐ and 40‐week‐old senescence‐accelerated mouse‐prone 8 mice. P‐values were determined using the Welch t‐test. [file GGI-22-160-s001.xlsx]

## Sheet: table. 1
		Supplementary table. 1 Metabolites with significant differences between 12- and 40-week-old
			Compound name	Ratio ¶	p-value ||
		1	β-Ala	0.2	0.00023
		2	Hydroxyproline	0.3	0.00025
		3	Ornithine	0.3	0.023
		4	Lys	0.4	0.001
		5	Val	0.4	0.00018
		6	Arg	0.6	0.003
		7	Thr	0.6	0.001
		8	Met	0.6	0.00013
		9	Ile	0.6	0.005
		10	Putrescine	0.6	0.034
		11	Leu	0.7	0.003
		12	Urea	0.7	0.004
		13	Carnosine	0.7	0.019
		14	Tyr	0.7	0.024
		15	Phe	0.8	0.001
		16	Gly	0.8	0.047
		17	Trp	0.8	0.014
		18	Citrulline	0.8	0.002
		19	His	0.8	0.014
