# Supplementary material for: Aging‐related metabolic changes in the extensor digitorum longus muscle of senescence‐accelerated mouse‐prone 8
Source: Geriatr Gerontol Int. 2021 Dec 22;22(2):160–7. doi: 10.1111/ggi.14333 (PMC9302128; doi:10.1111/ggi.14333)
Supplement: Supplementary file 2 — Table S2 Metabolites with significant differences in absolute quantitative values in capillary electrophoresis–mass spectrometry metabolome analysis between 40‐ and 55‐week‐old senescence‐accelerated mouse‐prone 8 mice. P‐values were determined using the Welch t‐test. [file GGI-22-160-s003.xlsx]

## Sheet: table. 2
	Supplementary table. 2 Metabolites with significant differences between 40- and 55-week-old
		Compound name	Ratio	p-value
	1	Phosphocreatine	0.04	0.032
	2	Dihydroxyacetone phosphate	0.11	0.003
	3	XMP	0.2	0.00082
	4	ATP	0.2	0.005
	5	Glycerol 3-phosphate	0.3	4.1e-05
	6	Glucose 6-phosphate	0.3	0.002
	7	Fructose 6-phosphate	0.3	0.002
	8	Glucose 1-phosphate	0.3	0.008
	9	GTP	0.4	6.5e-05
	10	Acetyl CoA	0.4	0.00041
	11	Succinic acid	0.4	0.00079
	12	NADH	0.5	4.8e-06
	13	Putrescine	0.5	0.016
	14	UDP-glucose	0.6	0.0002
	15	NADP+	0.7	0.00047
	16	Spermidine	0.7	0.005
	17	Malonyl CoA	0.7	0.005
	18	Glutathione (GSSG)	0.7	0.011
	19	S-Adenosylhomocysteine	0.7	0.011
	20	Creatinine	0.7	0.021
	21	PRPP	0.7	0.034
	22	His	0.8	0.022
	23	NAD+	0.8	0.038
	24	Creatine	0.9	0.004
	25	Ile	1.3	0.00088
	26	cAMP	1.3	0.046
	27	Val	1.7	0.003
	28	IMP	1.7	0.004
	29	ADP-ribose	1.7	0.037
	30	Pyruvic acid	2	0.00025
	31	Citric acid	2	0.002
	32	Glu	2.1	0.022
	33	Asn	2.3	0.019
	34	6-Phosphogluconic acid	3.5	0.003
	35	GDP	4	0.00092
	36	ADP	4.2	0.00046
	37	GMP	4.5	0.00062
	38	Asp	5.9	0.006
	39	Adenylosuccinic acid	10	0.002
	40	AMP	24	0.004
