# Supplementary material for: Aging‐related metabolic changes in the extensor digitorum longus muscle of senescence‐accelerated mouse‐prone 8
Source: Geriatr Gerontol Int. 2021 Dec 22;22(2):160–7. doi: 10.1111/ggi.14333 (PMC9302128; doi:10.1111/ggi.14333)
Supplement: Supplementary file 3 — Table S3 Metabolites with significant differences in absolute quantitative values in capillary electrophoresis–mass spectrometry metabolome analysis between 12‐ and 55‐week‐old senescence‐accelerated mouse‐prone 8 mice. P‐values were determined using the Welch t‐test. [file GGI-22-160-s002.xlsx]

## Sheet: table. 3
	Supplementary table. 3 Metabolites with significant differences between 12- and 55-week-old
		Compound name	Ratio	p-value
	1	Phosphocreatine	0.04	0.007
	2	Dihydroxyacetone phosphate	0.2	0.014
	3	β-Ala	0.2	0.00064
	4	ATP	0.2	0.002
	5	XMP	0.2	0.002
	6	Hydroxyproline	0.2	0.0009
	7	Glycerol 3-phosphate	0.3	3.6e-05
	8	Succinic acid	0.3	0.00036
	9	Fructose 6-phosphate	0.3	0.036
	10	Acetyl CoA	0.3	7.5e-05
	11	Putrescine	0.3	0.003
	12	Lys	0.4	0.001
	13	Glucose 6-phosphate	0.4	0.039
	14	GTP	0.4	7.3e-05
	15	NADH	0.4	0.002
	16	Arg	0.4	0.00033
	17	Adenosine	0.4	0.02
	18	Ornithine	0.5	0.044
	19	Inosine	0.5	0.039
	20	Carnosine	0.5	0.002
	21	UDP-glucose	0.6	0.00015
	22	Spermidine	0.6	0.00049
	23	Glutathione (GSSG)	0.6	0.004
	24	Urea	0.6	0.00023
	25	Thr	0.6	0.0001
	26	Met	0.6	1e-05
	27	Gly	0.7	0.004
	28	Creatinine	0.7	0.007
	29	His	0.7	6.6e-05
	30	S-Adenosylhomocysteine	0.7	0.005
	31	Malonyl CoA	0.7	0.004
	32	CoA	0.7	0.013
	33	Ala	0.7	0.028
	34	Phe	0.7	0.00037
	35	Trp	0.7	0.009
	36	Leu	0.7	0.004
	37	Citrulline	0.7	0.00027
	38	NADP+	0.7	0.00091
	39	Tyr	0.8	0.022
	40	Val	0.8	0.015
	41	Argininosuccinic acid	0.8	0.009
	42	Ser	0.8	0.04
	43	NAD+	0.8	0.009
	44	Creatine	0.8	0.00073
	45	NADPH	1.1	0.04
	46	IMP	1.7	0.003
	47	Citric acid	1.8	0.004
	48	ADP-ribose	1.9	0.011
	49	Pyruvic acid	2	0.00015
	50	Glu	2	0.029
	51	GMP	3.4	0.00044
	52	Asp	4.3	0.009
	53	6-Phosphogluconic acid	4.4	0.003
	54	GDP	5.1	0.002
	55	ADP	6.8	0.00017
	56	Adenylosuccinic acid	11	0.002
	57	AMP	268	0.004
